# Supplementary material for: Self-Assembling Systems Based on Pillar[5]arenes and Surfactants for Encapsulation of Diagnostic Dye DAPI
Source: Int J Mol Sci. 2021 Jun 3;22(11):6038. doi: 10.3390/ijms22116038 (PMC8199762; doi:10.3390/ijms22116038)
Supplement: Supplementary file 1 [file ijms-22-06038-s001.zip]

Archive with 1 entries (1 files):
- ijms-1246856-supplementary.pdf
